# Supplementary material for: Rabbit Dental Abnormalities: Investigation of Conformational Risk Factors in a Pedigree Rabbit Population
Source: Animals (Basel). 2025 Mar 28;15(7):980. doi: 10.3390/ani15070980 (PMC11987845; doi:10.3390/ani15070980)
Supplement: Supplementary file 1 [file animals-15-00980-s001.zip]

Archive with 1 entries (1 files):
- animals-3491833-supplementary.pdf
